# Supplementary material for: Enhancing Sodium-Ion Energy Storage of Commercial Activated Carbon by Constructing Closed Pores via Ball Milling
Source: Nanomaterials (Basel). 2023 Dec 26;14(1):65. doi: 10.3390/nano14010065 (PMC10780331; doi:10.3390/nano14010065)
Supplement: Supplementary file 1 [file nanomaterials-14-00065-s001.zip]

Archive with 1 entries (1 files):
- nanomaterials-2781597-supplementary.pdf
